# Supplementary material for: Selection of reference genes for RT-qPCR studies in blood of beluga whales (Delphinapterus leucas)
Source: PeerJ. 2016 Mar 15;4:e1810. doi: 10.7717/peerj.1810 (PMC4797766; doi:10.7717/peerj.1810)
Supplement: Supplemental Information 2 [file peerj-04-1810-s002.xls]

## Sheet: Sheet1
																min值	20.6634	21.3902	21.8625	29.7346	25.581	26.2282	22.975	23.6712	22.993	22.3599	23.5696	28.4721	23.549			min值	20.6634	21.3902	21.8625	29.7346	25.581	26.2282	22.975	23.6712	22.993	22.3599	23.5696	28.4721	23.549
effi	1.9769	1.9581	1.9703	1.9817	2.0049	1.9547	1.9655	1.9691	2.0139	1.9846	1.9896	1.9779	1.9835			effi	1.9769	1.9581	1.9703	1.9817	2.0049	1.9547	1.9655	1.9691	2.0139	1.9846	1.9896	1.9779	1.9835			effi	1.9769	1.9581	1.9703	1.9817	2.0049	1.9547	1.9655	1.9691	2.0139	1.9846	1.9896	1.9779	1.9835
	ACTB	B2M	GAPDH	HPRT1	LDHB	PGK1	RPL18	RPL4	RPL8	RPS18	RPS9	TFRC	YWHAZ				ACTB	B2M	GAPDH	HPRT1	LDHB	PGK1	RPL18	RPL4	RPL8	RPS18	RPS9	TFRC	YWHAZ				ACTB	B2M	GAPDH	HPRT1	LDHB	PGK1	RPL18	RPL4	RPL8	RPS18	RPS9	TFRC	YWHAZ
Angel111207	21.4773	21.8048	23.5212	31.3369	26.0462	26.8336	24.1809	24.6638	23.6043	23.106	24.972	31.4276	24.5078			Angel111207	0.574249	0.756843	0.324678	0.334245	0.723559	0.666439	0.442708	0.510421	0.651828	0.599644	0.381075	0.133216	0.518566			Angel111207	21.4636	21.7921	23.4854	31.3156	26.0478	26.8136	24.1506	24.6415	23.6104	23.0977	24.9615	31.3802	24.4964
Angel120911	22.3853	22.8668	23.7602	32.7471	26.537	27.8784	24.2514	25.6135	24.3729	23.9634	25.0797	31.8398	26.2528			Angel120911	0.309276	0.370745	0.276097	0.127405	0.514269	0.330858	0.422106	0.268194	0.380597	0.333161	0.353877	0.100566	0.156967			Angel120911	22.3564	22.8217	23.7193	32.7071	26.5404	27.8239	24.2194	25.5699	24.3867	23.9456	25.0683	31.7859	26.2205
Angel120313	23.9812	23.0497	25.7178	34.0462	28.0883	28.9787	25.3635	26.5153	24.8829	24.406	26.7461	33.6335	26.8965			Angel120313	0.104225	0.327863	0.0731949	0.0523966	0.174814	0.158265	0.199098	0.145577	0.266326	0.245983	0.112452	0.0295904	0.101006			Angel120313	23.9256	22.9991	25.6346	33.989	28.0971	28.8877	25.3035	26.4514	24.9017	24.3832	26.7223	33.5508	26.8565
Angel120515	22.1015	22.2795	23.1138	31.7621	26.336	27.7018	23.6024	24.9673	23.9194	23.5243	24.0953	30.6041	24.8746			Angel120515	0.375267	0.550136	0.428011	0.249891	0.591445	0.372426	0.654475	0.415547	0.522822	0.450161	0.696541	0.233603	0.403398			Angel120515	22.0774	22.2524	23.0868	31.7352	26.3387	27.6531	23.5866	24.9381	23.9286	23.5113	24.0914	30.5699	24.8587
Angel130109	21.8014	22.0372	22.7076	31.0016	27.1129	27.416	24.2396	25.0769	24.3578	23.9311	24.2337	30.3252	24.4933			Angel130109	0.460444	0.647433	0.56375	0.420396	0.344517	0.451056	0.425485	0.385804	0.384635	0.340624	0.633285	0.282552	0.523769			Angel130109	21.7823	22.0174	22.6894	30.9848	27.1184	27.3768	24.2079	25.0453	24.3714	23.9136	24.2287	30.2955	24.482
Angel130313	21.2364	21.3902	22.1398	29.7724	26.2789	26.4567	23.4056	24.0667	23.668	23.1089	23.5696	29.4831	23.7079			Angel130313	0.6767	1	0.828586	0.974491	0.615415	0.857957	0.747544	0.764917	0.623415	0.59845	1	0.501804	0.89689			Angel130313	21.2268	21.3902	22.1338	29.7719	26.2814	26.4492	23.3948	24.0579	23.6747	23.1006	23.5696	29.4669	23.706
Angel130515	21.9813	21.8651	22.5427	30.9962	26.677	26.9032	23.9973	24.6657	24.2951	23.6	24.193	30.9506	23.972			Angel130515	0.407304	0.726794	0.630487	0.42194	0.466561	0.636075	0.501199	0.509762	0.401892	0.427405	0.651248	0.184435	0.7485			Angel130515	21.9592	21.8506	22.528	30.9795	26.6809	26.8809	23.9716	24.6433	24.3081	23.5862	24.1884	30.9109	23.9669
Babu111207	22.2515	22.2999	23.7506	32.7359	26.8195	28.348	25.0718	25.233	24.1655	23.7936	25.1451	30.9288	26.5948			Babu111207	0.338809	0.542636	0.277901	0.128384	0.422526	0.241525	0.242476	0.347077	0.440059	0.374287	0.338308	0.187196	0.124187			Babu111207	22.2248	22.2722	23.7099	32.6961	26.8239	28.2779	25.0191	25.1979	24.1772	23.7776	25.1332	30.8895	26.5584
Babu120214	23.6562	23.5113	26.543	32.9278	26.8376	28.9471	24.9215	26.206	24.6613	24.1547	26.8303	32.4193	26.692			Babu120214	0.130071	0.240432	0.0418268	0.112592	0.417242	0.161644	0.268389	0.179515	0.311019	0.292228	0.10613	0.0677352	0.11619			Babu120214	23.606	23.4465	26.4419	32.8854	26.842	28.8573	24.8726	26.1491	24.6779	24.1347	26.8057	32.356	26.6544
Babu120618	22.2395	22.2772	23.0872	30.9168	25.581	27.2539	22.975	24.6986	22.993	22.5633	23.7328	29.1868	24.8816			Babu120618	0.341581	0.551001	0.435816	0.445503	1	0.502842	1	0.498526	1	0.869854	0.893807	0.614189	0.401464			Babu120618	22.2131	22.2501	23.0607	30.9011	25.581	27.22	22.975	24.6755	22.993	22.561	23.7316	29.1753	24.8656
Babu120911	23.1239	23.349	24.3109	32.4724	26.976	28.5982	24.5643	25.9228	24.6418	24.4025	25.3289	30.8877	26.5808			Babu120911	0.186951	0.268144	0.190055	0.15373	0.378945	0.204237	0.34166	0.217494	0.315284	0.246587	0.298113	0.192528	0.125384			Babu120911	23.0827	23.2891	24.258	32.4361	26.9809	28.5198	24.5244	25.8722	24.6583	24.3797	25.3157	30.8489	26.5446
Babu121225	22.6178	23.3769	23.8809	32.24	26.6529	27.7962	24.0879	25.6473	25.2924	24.5903	24.9613	31.1575	25.8383			Babu121225	0.263958	0.263165	0.254399	0.180214	0.474459	0.349612	0.47141	0.262132	0.199942	0.216804	0.383893	0.160161	0.208487			Babu121225	22.585	23.3162	23.8373	32.2068	26.6566	27.7443	24.06	25.6029	25.3154	24.5654	24.9509	31.1145	25.811
Babu130103	21.0837	21.6223	21.8625	30.1123	25.9225	26.2282	23.7443	23.9988	23.8091	23.2543	23.9078	29.1816	23.549			Babu130103	0.750899	0.855617	1	0.77233	0.788546	1	0.594645	0.800948	0.564784	0.541685	0.79243	0.61638	1			Babu130103	21.0767	21.6152	21.8625	30.1073	25.9237	26.2282	23.7249	23.9915	23.8172	23.2443	23.9053	29.1702	23.549
Babu130109	22.031	21.9237	22.5077	30.8897	26.5254	27.0629	24.1216	24.6632	24.3002	23.8457	24.3718	30.4421	23.9265			Babu130109	0.393728	0.698747	0.645607	0.453832	0.518449	0.57151	0.460803	0.510621	0.400475	0.36116	0.575887	0.260896	0.77215			Babu130109	22.0081	21.9074	22.4938	30.8744	26.5287	27.0353	24.0928	24.6409	24.3132	23.8291	24.3658	30.4105	23.922
Babu130515	22.5099	23.111	23.104	31.7624	27.6858	28.1609	24.558	25.4831	24.0138	24.2609	24.3886	29.1836	25.4225			Babu130515	0.284093	0.314644	0.430878	0.249839	0.231282	0.273785	0.34312	0.292981	0.489369	0.271707	0.569265	0.615536	0.277174			Babu130515	22.4789	23.0584	23.0772	31.7355	27.6933	28.097	24.5183	25.4424	24.024	24.2397	24.3825	29.1722	25.4001
Blue111108	22.771	23.2133	24.5173	32.4275	27.4582	28.4346	25.125	25.1866	24.5912	24.0171	25.8388	31.086	26.0273			Blue111108	0.237783	0.293737	0.165224	0.158522	0.270965	0.227906	0.23391	0.358166	0.326657	0.321141	0.209921	0.168169	0.183178			Blue111108	22.7357	23.1576	24.46	32.3918	27.4648	28.3616	25.071	25.1525	24.6072	23.9986	25.8217	31.0441	25.9977
Blue120111	22.7583	22.5042	24.0533	32.3976	27.8422	28.2352	24.6493	25.3979	24.2282	23.6905	25.3568	30.9202	26.1545			Blue120111	0.239853	0.473045	0.226337	0.161802	0.207444	0.260493	0.3226	0.310392	0.421162	0.401705	0.292461	0.1883	0.167896			Blue120111	22.7232	22.4702	24.006	32.3623	27.8502	28.1688	24.6072	25.3591	24.2406	23.6756	25.3433	30.881	26.1233
Blue120313	21.5458	21.3913	24.7213	32.6766	27.3649	27.3148	25.043	23.8074	24.0865	23.2365	24.4097	33.5879	26.6158			Blue120313	0.548045	0.999255	0.143875	0.133691	0.289134	0.482709	0.24723	0.91184	0.465092	0.548341	0.561069	0.0305249	0.122418			Blue120313	21.531	21.3913	24.6596	32.6376	27.3712	27.2789	24.9911	23.8044	24.0974	23.2267	24.4034	33.5059	26.5791
Blue120515	22.3325	22.4504	23.9127	32.4117	26.7601	28.2251	24.3195	25.0915	24.5605	23.9529	25.6602	31.8432	25.8031			Blue120515	0.320604	0.490471	0.248971	0.160245	0.440351	0.262262	0.403119	0.381993	0.333762	0.335579	0.237364	0.100333	0.21357			Blue120515	22.3045	22.418	23.8685	32.3762	26.7643	28.1591	24.2858	25.0596	24.5761	23.9351	25.6445	31.7892	25.7762
Blue121017	21.6183	22.396	22.8311	29.7394	26.6825	27.3844	23.1439	24.1159	23.7331	23.3318	23.7795	28.4721	24.6626			Blue121017	0.521644	0.508707	0.518457	0.996719	0.46479	0.460715	0.892158	0.739856	0.595653	0.513651	0.865552	1	0.466404			Blue121017	21.6022	22.3653	22.8102	29.7393	26.6863	27.3462	23.1397	24.1059	23.7405	23.321	23.7779	28.4721	24.6493
Blue121212	22.0417	22.0342	22.3071	30.5277	27.0293	27.048	23.5233	24.3753	24.2091	23.3393	23.8208	30.1986	24.3755			Blue121212	0.390882	0.64874	0.739703	0.581308	0.365162	0.577226	0.690392	0.620601	0.426838	0.511042	0.841314	0.308039	0.56775			Blue121212	22.0186	22.0145	22.2975	30.5172	27.0344	27.0209	23.5096	24.3595	24.2212	23.3283	23.8189	30.1709	24.3657
Blue130515	22.2979	22.2498	22.8963	31.2172	26.3588	27.0713	23.243	24.1906	23.985	23.099	23.7435	29.7199	24.6433			Blue130515	0.328258	0.561215	0.496043	0.362756	0.582141	0.568318	0.83436	0.703345	0.499341	0.60253	0.887253	0.426947	0.472634			Blue130515	22.2705	22.2236	22.874	31.1975	26.3616	27.0434	23.2363	24.1789	23.9949	23.0907	23.7422	29.6999	24.6302
Gimbo111108	22.3309	22.7805	24.1512	31.9193	27.228	27.915	25.4058	25.3557	24.7332	23.9292	25.5385	31.9607	25.8741			Gimbo111108	0.320949	0.392884	0.211794	0.224413	0.318011	0.322838	0.193485	0.319392	0.295743	0.341067	0.258088	0.0926065	0.203437			Gimbo111108	22.303	22.738	24.1018	31.8904	27.2338	27.8593	25.3447	25.3178	24.7506	23.9117	25.5237	31.9048	25.8463
Gimbo120110	20.6634	21.6827	22.9963	30.8728	26.1868	26.2902	23.2586	23.6712	23.3386	22.3599	24.2292	31.2486	24.4269			Gimbo120110	1	0.821544	0.463518	0.459095	0.656149	0.959247	0.825639	1	0.785076	1	0.635231	0.150516	0.548133			Gimbo120110	20.6634	21.6738	22.9718	30.8577	26.1889	26.2882	23.2515	23.6712	23.3421	22.3599	24.2243	31.2041	24.4164
Gimbo120313	23.7282	23.5562	25.106	33.7759	28.1085	29.1152	25.7082	26.2277	25.3447	24.653	26.3515	32.9641	27.6421			Gimbo120313	0.123843	0.233281	0.110834	0.0630358	0.172365	0.14442	0.157725	0.176899	0.192745	0.207673	0.147525	0.0467135	0.0606161			Gimbo120313	23.6768	23.4901	25.036	33.7223	28.1175	29.0198	25.6396	26.1702	25.3682	24.6275	26.3306	32.8921	27.5931
Gimbo120515	21.9631	22.5633	23.6512	31.3302	26.2681	28.1991	24.1837	25.1117	24.9081	24.0734	25.4641	32.3186	25.1771			Gimbo120515	0.412382	0.454636	0.297291	0.33577	0.620036	0.266868	0.441855	0.376799	0.261661	0.308968	0.271642	0.0725523	0.327907			Gimbo120515	21.9413	22.5274	23.6126	31.309	26.2706	28.134	24.1534	25.0794	24.9272	24.0543	25.4499	32.2569	25.1576
Gimbo120807	21.9832	22.7058	22.7684	31.0835	25.9725	27.2272	23.6978	25.1334	24.1422	23.2223	24.076	31.6011	25.0482			Gimbo120807	0.406776	0.413112	0.540974	0.39748	0.761602	0.51192	0.613623	0.371312	0.447314	0.553689	0.705855	0.118348	0.358175			Gimbo120807	21.9611	22.6656	22.7489	31.0656	25.9739	27.1942	23.6796	25.1005	24.1536	23.2127	24.0722	31.551	25.0303
Gimbo130109	21.4793	22.0684	22.3848	29.7346	26.4664	27.0339	23.7648	24.5789	24.3205	23.6866	23.8229	30.4291	24.2661			Gimbo130109	0.573446	0.633987	0.701731	1	0.54018	0.58272	0.586431	0.540631	0.39481	0.402773	0.84012	0.263225	0.611922			Gimbo130109	21.4657	22.0477	22.3735	29.7346	26.4695	27.0073	23.745	24.5585	24.3338	23.6718	23.821	30.3977	24.2576
Gimbo130204	21.6657	22.1892	22.362	30.5581	26.8722	27.1773	24.0364	24.7017	24.3799	23.7976	23.9004	30.1772	24.7214			Gimbo130204	0.505042	0.584562	0.712659	0.569357	0.40733	0.529324	0.488102	0.497455	0.378731	0.373263	0.796483	0.312557	0.448009			Gimbo130204	21.6489	22.1648	22.3512	30.5472	26.8767	27.1459	24.0098	24.6786	24.3938	23.7816	23.8979	30.1499	24.7074
Gimbo130410	21.5516	22.0023	22.1998	30.4227	26.4057	26.9633	23.9244	24.7343	24.7459	23.7962	24.0748	30.058	24.27			Gimbo130410	0.545896	0.662778	0.795524	0.624597	0.563443	0.61096	0.526493	0.486607	0.29313	0.373639	0.706427	0.339031	0.610321			Gimbo130410	21.5367	21.9836	22.1925	30.4136	26.4087	26.939	23.9006	24.7104	24.7634	23.7801	24.071	30.0326	24.2613
min	20.6634	21.3902	21.8625	29.7346	25.581	26.2282	22.975	23.6712	22.993	22.3599	23.5696	28.4721	23.549
min值	20.6634	21.3902	21.8625	29.7346	25.581	26.2282	22.975	23.6712	22.993	22.3599	23.5696	28.4721	23.549
